# Supplementary material for: Promoter of Vegetable Soybean GmTIP1;6 Responds to Diverse Abiotic Stresses and Hormone Signals in Transgenic Arabidopsis
Source: Int J Mol Sci. 2022 Oct 21;23(20):12684. doi: 10.3390/ijms232012684 (PMC9604487; doi:10.3390/ijms232012684)
Supplement: Supplementary file 1 [file ijms-23-12684-s001.zip]

Archive with 2 entries (2 files):
- ijms-1945009-Supplementary figures.pdf
- Table S1.xlsx
